# Supplementary material for: Human Amniotic Membrane-Derived Mesenchymal Stem Cell-Conditioned Saline as an Injectable Formulation Improves Ovarian Antioxidant Status and Preimplantation Embryo Development
Source: Biomedicines. 2026 Jul 7;14(7):1522. doi: 10.3390/biomedicines14071522 (PMC13405739; doi:10.3390/biomedicines14071522)
Supplement: Supplementary file 1 [file biomedicines-14-01522-s001.zip]

Archive with 1 entries (1 files):
- biomedicines-4338267-supplementary.pdf
